# Supplementary material for: Minimal Clinically Important Difference of Scales Reported in Stroke Trials: A Review
Source: Brain Sci. 2024 Jan 13;14(1):80. doi: 10.3390/brainsci14010080 (PMC10813687; doi:10.3390/brainsci14010080)
Supplement: Supplementary file 1 [file brainsci-14-00080-s001.zip]

Archive with 1 entries (1 files):
- brainsci-2802059-supplementary.pdf
